# Supplementary material for: Osteoporosis Associated with Breast Cancer Treatments Based on Types of Hormonal Therapy: A Cross-Sectional Study Using Korean National Sample Data
Source: Medicina (Kaunas). 2023 Aug 22;59(9):1505. doi: 10.3390/medicina59091505 (PMC10532808; doi:10.3390/medicina59091505)
Supplement: Supplementary file 1 [file medicina-59-01505-s001.zip]

Archive with 1 entries (1 files):
- medicina-2532147-supplementary.pdf
